# Supplementary material for: RNF135 Expression Marks Chemokine (C-C Motif) Ligand-Enriched Macrophage–Tumor Interactions in the Glioblastoma Microenvironment
Source: Cancers (Basel). 2025 Oct 9;17(19):3271. doi: 10.3390/cancers17193271 (PMC12523845; doi:10.3390/cancers17193271)
Supplement: Supplementary file 1 [file cancers-17-03271-s001.zip]

Archive with 3 entries (3 files):
- cancers-3872023-supplementary.pdf
- Supplementary table 1.xlsx
- Supplementary table 2.xlsx
