# Supplementary material for: RNF135 Expression Marks Chemokine (C-C Motif) Ligand-Enriched Macrophage–Tumor Interactions in the Glioblastoma Microenvironment
Source: Cancers (Basel). 2025 Oct 9;17(19):3271. doi: 10.3390/cancers17193271 (PMC12523845; doi:10.3390/cancers17193271)
Supplement: Supplementary file 1 [file cancers-17-03271-s001.zip › Supplementary table 1.xlsx]

## Sheet: Sheet1
Spplementary Table 1. Summary of datasets used in this study
Dataset	Patients (n)	Cells (n)
TCGA - GBM	159	—
CGGA_325_GBM	139	—
CGGA_693_GBM	237	—
Single cell - Tumor cells	—	9567
Single cell - Macrophages	—	20063
